# Supplementary material for: EGFR overexpression is not common in patients with head and neck cancer. Cell lines are not representative for the clinical situation in this indication
Source: Oncotarget. 2018 Jun 22;9(48):28965–75. doi: 10.18632/oncotarget.25656 (PMC6034751; doi:10.18632/oncotarget.25656)
Supplement: Supplementary file 2 [file oncotarget-09-28965-s002.xlsx]

## Sheet: Tabelle1
Tissue culture media
Cell line	Medium	Additions
Esophagus Tumor KYSE-30	50% RPMI 1640 (# FG 1215) + 50% Ham's F12 ( # FG 0815)	FCS (10%); (Biochrom; # S 0615); L-Glutamin 2 mM (Gibco; #25030-024)
Esophagus Tumor KYSE-70	RPMI 1640 (Biochrom; # FG 1215)	FCS (10%); (Biochrom; # S 0615); L-Glutamin 2 mM (Gibco; #25030-024)
Esophagus Tumor KYSE-150	50% RPMI 1640 (# FG 1215) + 50% Ham's F12 (# FG 0815)	FCS (2%); (Biochrom; # S 0615); L-Glutamin 2 mM (Gibco; #25030-024)
Esophagus Tumor KYSE-140	RPMI 1640; (Biochrom; # FG 1215)	FCS (10%); (Biochrom; # S 0615); L-Glutamin 2 mM (Gibco; #25030-024)
Esophagus Tumor KYSE-510	RPMI 1640; (Biochrom; # FG 1215)	FCS (10%); (Biochrom; # S 0615); L-Glutamin 2 mM (Gibco; #25030-024)
Pharynx Tumor FaDu	MEM Earle's; (Biochrom; # FG 0315)	FCS (10%); (Biochrom; # S 0615); L-Glutamin 2 mM (Gibco; #25030-024)
Tongue Tumor CAL 27	DMEM; (Gibco; # 11960-044)	FCS (10%); (Biochrom; # S 0615); L-Glutamin 2 mM (Gibco; #25030-024)
Tongue Tumor CAL 33	DMEM; (Gibco; # 11960-044)	FCS (10%); (Biochrom; # S 0615); L-Glutamin 2 mM (Gibco; #25030-024)
Tongue Tumor HSC-3	MEM Earle's; (Biochrom; # FG 0315)	FCS (10%); (Biochrom; # S 0615); L-Glutamin 2 mM (Gibco; #25030-024)
Tongue Tumor SCC-15	DMEM / Ham's F12; (Gibco; # 21331-020)	FCS (10%); (Bioc; # S 0615); Hepes 15mM; Hydrocort. 400ng/mL; L-Glut 2 mM
Tongue Tumor SCC-25	DMEM / Ham's F12; (Gibco; # 21331-020)	FCS (20%); (Biochrom; # S 0615); Natriumpyruvat 1mM; L-Glutamin 2 mM
Tongue Tumor SCC-4	DMEM / Ham's F12; (Gibco; # 21331-020)	FCS (10%); (Bioc # S 0615); Hydrocortison 400ng/mL; L-Glutamin 2 mM
Tongue Tumor SCC-9	DMEM / Ham's F12; (Gibco; # 21331-020)	FCS (10%); (Biochrom; # S 0615); Hydrocortison 400ng/mL; L-Glutamin 2 mM
Pharynx Tumor Metastasis Detroit 562	MEM Earle's; (Biochrom; # FG 0315)	FCS (10%); (Biochrom; # S 0615); L-Glutamin 2 mM (Gibco; #25030-024)
Stomach Tumor Metastasis MKN-45	RPMI 1640; (Biochrom; # FG 1215)	FCS (10%); (Biochrom; # S 0615); L-Glutamin 2 mM (Gibco; #25030-024)
Stomach Tumor Metastasis SNU-1	RPMI 1640; (Biochrom; # FG 1215)	FCS (10%); (Biochrom; # S 0615); L-Glutamin 2 mM (Gibco; #25030-024)
Whole Brain Tumor U-87 MG	MEM Earle's; (Biochrom; # FG 0315)	FCS (10%); (Biochrom; # S 0615); L-Glutamin 2 mM (Gibco; #25030-024)
Breast Tumor Metastasis KPL-4	RPMI 1640 (Biochrom; # FG 1215)	FCS (10%); (Biochrom; # S 0615); L-Glutamin 2 mM (Gibco; #25030-024)
Lung Tumor HCC827	RPMI 1640 (Biochrom; # FG 1215)	FCS (10%); (Biochrom; # S 0615); L-Glutamin 2 mM (Gibco; #25030-024)
Skin Tumor A431	DMEM / Ham's F12; (Gibco; # 21331-020)	FCS (10%); (Biochrom; # S 0615); L-Glutamin 2 mM (Gibco; #25030-024)
Cell lines, differentiation and supplier
Cell line	Differentiation	Supplier
Esophagus Tumor KYSE-30	well (Kanda et al.,1994)	DSMZ; Order No: ACC 351; Lot-No 4
Esophagus Tumor KYSE-70	poorly (Kanda et al.,1994)	DSMZ; Order No: ACC 363; Lot-No 4
Esophagus Tumor KYSE-150	poorly (Kanda et al.,1994)	DSMZ; Order No: ACC 375; Lot-No 4
Esophagus Tumor KYSE-140	moderately (Kanda et al.,1994)	DSMZ; Order No: ACC 348; Lot-No 3
Esophagus Tumor KYSE-510	well (Kanda et al.,1994)	DSMZ; Order No: ACC 374; Lot-No 4
Pharynx Tumor FaDu	moderately (Rangan 1972)	ATCC; Order No: HTB-43; Lot-No 7519527
Tongue Tumor CAL 27	poorly (Gioanni 1988)	DSMZ; Order No: ACC 446; Lot-No 2
Tongue Tumor CAL 33	moderately (Gioanni 1988)	DSMZ; Order No: ACC 447; Lot-No 2
Tongue Tumor HSC-3	poorly (Momose 1988)	JCRB; Order No: JCRB0623; Lot-No 7242009
Tongue Tumor SCC-15	well (Rheinwald 1981)	ATCC; Order No: CRL-1623
Tongue Tumor SCC-25	well (Rheinwald 1981)	DSMZ; Order No: ACC 617; Lot-No 1
Tongue Tumor SCC-4	well (Rheinwald 1981)	ATCC; Order No: CRL-1624; Lot-No 3858782
Tongue Tumor SCC-9	well (Rheinwald 1981)	ATCC; Order No: CRL-1629; Lot-No 2076569
Pharynx Tumor Metastasis Detroit 562	undifferentiated (Fogh 2014)	ATCC; Order No: CCL-138; Lot-No 57692104
Stomach Tumor Metastasis MKN-45		DSMZ; Order No: ACC-409; Lot-No 4
Stomach Tumor Metastasis SNU-1		ATCC; Order No: CRL-5971
Whole Brain Tumor U-87 MG		ATCC; Order No: HTB-14; Lot-No 5105357
Breast Tumor Metastasis KPL-4		Kawasaki University Japan
Lung Tumor HCC827		DSMZ; Order No: ACC-566; Lot-No 1
Skin Tumor A431		ATCC; Order No CRL-1555; Lot-No 2123049
Mycoplasma Detection
Mycoplasma method:	MycoAlert Mycoplasma Detection Assay (Lonza)
Mycoplasma result:	all cells are negativ
